# Supplementary material for: Drought Stress Induces Morpho-Physiological and Proteome Changes of Pandanus amaryllifolius
Source: Plants (Basel). 2022 Jan 15;11(2):221. doi: 10.3390/plants11020221 (PMC8778612; doi:10.3390/plants11020221)
Supplement: Supplementary file 1 [file plants-11-00221-s001.zip]

Archive with 1 entries (1 files):
- plants-1548873-supplementary.pdf
